# Supplementary material for: Pepper root exudate attenuates snap bean root rot by mediating microbial community remodeling
Source: Appl Environ Microbiol. 2025 Oct 31;91(11):e01664-25. doi: 10.1128/aem.01664-25 (PMC12628808; doi:10.1128/aem.01664-25)
Supplement: Table S1 — Bacterial-fungal cross-domain co-occurrence network topological relationship data. [file aem.01664-25-s0003.xlsx]

## Sheet: Sheet1
Table S1 :Bacterial-fungal cross-domain co-occurrence network topological relationship data
	CK	CKI	RE	REI
componentnumber	918	960	933	802
closnesscentrality	0.12	0.07	0.1	0.16
degree	0.164	0.08	0.138	0.436
edge	82	40	69	218
node	139	74	115	262
Note: CK: No pepper root exudates, no F. solani; RE: Pepper root exudates only; CKI: F. solani inoculation only; REI: Pepper root exudates + F. solani inoculation.
