# Supplementary material for: Pepper root exudate attenuates snap bean root rot by mediating microbial community remodeling
Source: Appl Environ Microbiol. 2025 Oct 31;91(11):e01664-25. doi: 10.1128/aem.01664-25 (PMC12628808; doi:10.1128/aem.01664-25)
Supplement: Table S2 — Strain identification and NCBI accession numbers. [file aem.01664-25-s0004.xlsx]

## Sheet: Sheet1
Table S2 :Strain identification and NCBI accession numbers
Strain ID	Taxonomic Affiliation	Accession	Sequence Length	Isolation Source
S1	Bacteria; Bacillati; Actinomycetota; Actinomycetes;Kitasatosporales; Streptomycetaceae; Streptomyces.	PX129134	1396 bp	Snap bean rhizosphere soil
P1	Bacteria; Pseudomonadati; Pseudomonadota; Gammaproteobacteria;Pseudomonadales; Pseudomonadaceae; Pseudomonas.	PX129135	1404 bp	Snap bean rhizosphere soil
S1	Bacteria; Pseudomonadati; Pseudomonadota; Alphaproteobacteria;Sphingomonadales; Sphingomonadaceae; Sphingomonas.	PX129159	1373 bp	Snap bean rhizosphere soil
A1	Bacteria; Pseudomonadati; Pseudomonadota; Gammaproteobacteria;Moraxellales; Moraxellaceae; Acinetobacter.	PX129228	1421 bp	Snap bean rhizosphere soil
R1	Bacteria; Pseudomonadati; Pseudomonadota; Alphaproteobacteria;Hyphomicrobiales; Rhizobiaceae; Rhizobium/Agrobacterium group;Rhizobium.	PX136140	1309 bp	Snap bean rhizosphere soil
